# Supplementary material for: Association between Red Cell Distribution Width and Outcomes of Nonagenarians Admitted to the Intensive Care Unit—A Retrospective Cohort Study
Source: Diagnostics (Basel). 2023 Oct 23;13(20):3279. doi: 10.3390/diagnostics13203279 (PMC10605993; doi:10.3390/diagnostics13203279)
Supplement: Supplementary file 1 [file diagnostics-13-03279-s001.zip]

Archive with 1 entries (1 files):
- diagnostics-2653710-supplementary.pdf
